# Supplementary material for: Photothermal Porous Material with Gradient Hydrophobicity for Fast and Highly Selective Oil/Water Separation and Crude Oil Recovery
Source: Biomimetics (Basel). 2025 Sep 3;10(9):585. doi: 10.3390/biomimetics10090585 (PMC12467646; doi:10.3390/biomimetics10090585)
Supplement: Supplementary file 1 [file biomimetics-10-00585-s001.zip]

Archive with 1 entries (1 files):
- biomimetics-3834783-supplementary.pdf
